# Supplementary material for: Long-Term Results of Segmentectomy vs. Lobectomy for c-Stage IA Lung Cancer: A Real-Life Study with a Propensity Score Analysis Based on a National Cohort
Source: J Clin Med. 2025 Mar 26;14(7):2267. doi: 10.3390/jcm14072267 (PMC11989587; doi:10.3390/jcm14072267)
Supplement: Supplementary file 1 [file jcm-14-02267-s001.zip]

Archive with 1 entries (1 files):
- jcm-3504486-supplementary.pdf
